# Supplementary material for: High matrix metalloproteinase-2 expression predicts poor prognosis of colon adenocarcinoma and is associated with PD-L1 expression and lymphocyte infiltration
Source: PeerJ. 2025 Jun 30;13:e19550. doi: 10.7717/peerj.19550 (PMC12225630; doi:10.7717/peerj.19550)
Supplement: Supplemental Information 5 [file peerj-13-19550-s005.zip]

Archive with 1 entries (1 files):
- R code for paper.R
