# Supplementary material for: High matrix metalloproteinase-2 expression predicts poor prognosis of colon adenocarcinoma and is associated with PD-L1 expression and lymphocyte infiltration
Source: PeerJ. 2025 Jun 30;13:e19550. doi: 10.7717/peerj.19550 (PMC12225630; doi:10.7717/peerj.19550)
Supplement: Supplemental Information 5 [file peerj-13-19550-s005.zip › R code for paper.R]

library(limma)
setwd("C:\\Users\\lexb4\\Desktop\\GTEx\\10.merge")         # 

# 
rt1=read.table("GTExNormalExp.txt",sep="\t",header=T,check.names=F)
rt1=as.matrix(rt1)
rownames(rt1)=rt1[,1]
exp1=rt1[,2:ncol(rt1)]
dimnames1=list(rownames(exp1),colnames(exp1))
data1=matrix(as.numeric(as.matrix(exp1)),nrow=nrow(exp1),dimnames=dimnames1)
data1=avereps(data1)

# 
rt2=read.table("tcgaSymbol.txt",sep="\t",header=T,check.names=F)
rt2=as.matrix(rt2)
rownames(rt2)=rt2[,1]
exp2=rt2[,2:ncol(rt2)]
dimnames2=list(rownames(exp2),colnames(exp2))
data2=matrix(as.numeric(as.matrix(exp2)),nrow=nrow(exp2),dimnames=dimnames2)
data2=avereps(data2)

# 
sameGene=intersect( row.names(data1),row.names(data2) )
data=cbind(data1[sameGene,],data2[sameGene,])

# 
outTab=normalizeBetweenArrays(data)
outTab=rbind(geneNames=colnames(outTab),outTab)
write.table(outTab,file="merge.txt",sep="\t",quote=F,col.names=F)


setwd("D:\\RSTUDIO\\Rstudio1")          
write.table(TME3.results,file="TME3.results.txt")
rm(list = ls())
options(stringsAsFactors = F)
source("geneTMB25.CIBERSORT.R")
LM22.file <- "ref.txt"# cibersoft
exp.file <- "16cldn18.txt"
TME3.results = CIBERSORT(LM22.file, exp.file, perm = 1000, QN = TRUE)
library(dplyr)
library(tidyr)
library(tidyverse)
library(tibble)
library(ggplot2)
library(RColorBrewer)
cibersort_raw <- read.table("TME4.results.txt",header = T,sep = '\t') %>%
  rename("Sample" = "Mixture") %>%
  select(-c("P.value","Correlation","RMSE"))
CIBERSORT_Results ixture ample
# cibersort_raw
cibersort_tidy <- cibersort_raw %>%
  remove_rownames() %>%
  column_to_rownames("Sample")
#ibersort_raw cibersort_tidy
flag <- apply(cibersort_tidy,2,function(x) sum(x == 0) < 
                dim(cibersort_tidy)[1]/2)
cibersort_tidy <- cibersort_raw[,which(flag)] %>%
  as.matrix() %>%
  t()
bk <- c(seq(0,0.2,by = 0.01),seq(0.21,0.85,by=0.01))
library(RColorBrewer)
mypalette <- colorRampPalette(brewer.pal(8,"Set1"))
cibersort_barplot <- cibersort_raw %>%
  gather(key = Cell_type,value = Proportion,2:23)
# RColorBrewer ather key-value cibersort_barplot
ggplot(cibersort_barplot,aes(Sample,Proportion,fill = Cell_type)) + 
  geom_bar(position = "stack",stat = "identity") +
  labs(fill = "Cell Type",x = names(table(cibersort_barplot$Sample)),y = "Estiamted Proportion") + theme_bw() +xlab("")+
  theme(axis.text.x = element_text(angle=90,size =0.5)) +
  theme(axis.ticks.x = element_blank()) +
  scale_y_continuous(expand = c(0.01,0)) +
  scale_fill_manual(values = mypalette(23))
ggsave("barplot16.pdf",height = 12,width = 12)
input="TME.results.txt"

rt<-read.table("TME1.results.txt",header = T,sep = '\t') %>%
  select(-c("P.value","Correlation","RMSE"))
rt=t(rt)

library(pheatmap)
Type=c(rep('N', 22), rep('T', 24))
names(Type)=colnames(rt)
Type=as.data.frame(Type)

pdf("heatmap.pdf",height=5,width=10)
pheatmap(rt, show_colnames = F,
         annotation=Type, 
         color = colorRampPalette(c("green", "black", "red"))(50),
         cluster_cols =F,
         fontsize = 8,
         fontsize_row=7,
         fontsize_col=8)
dev.off()

rt=read.table(input,sep="\t",header=T,row.names=1,check.names=F)

library(corrplot)
pdf("corHeatmap.pdf",height=13,width=13)
mm<-cor(rt)
mm<-mm[-which(rownames(mm)%in%c("T cells CD4 memory activated","T cells gamma delta")),-which(colnames(mm)%in%c("T cells CD4 memory activated","T cells gamma delta"))]
corrplot(corr=mm,
         method = "color",
         order = "hclust",
         tl.col="black",
         addCoef.col = "black",
         number.cex = 0.8,
         col=colorRampPalette(c("blue", "white", "red"))(50)
)
dev.off()

library(vioplot)                                                   
normal=22                                                         
tumor=24                                                        

rt<-read.table("colon.lgm.TME.txt",header = T,sep = '\t',row.names = 1) %>%
  select(-c("P.value","Correlation","RMSE"))

pdf("vioplot.pdf",height=10,width=15)              
par(las=1,mar=c(10,6,3,3))
x=c(1:ncol(rt))
y=c(1:ncol(rt))
plot(x,y,
     xlim=c(0,63),ylim=c(min(rt),max(rt)+0.02),
     main="",xlab="", ylab="Fraction",
     pch=21,
     col="white",
     xaxt="n")

for(i in 1:ncol(rt)){
  normalData=rt[1:normal,i]
  tumorData=rt[(normal+1):(normal+tumor),i]
  vioplot(normalData,at=3*(i-1),lty=1,add = T,col = 'blue')
  vioplot(tumorData,at=3*(i-1)+1,lty=1,add = T,col = 'red')
  wilcoxTest=wilcox.test(normalData,tumorData)
  p=round(wilcoxTest$p.value,3)
  mx=max(c(normalData,tumorData))
  lines(c(x=3*(i-1)+0.2,x=3*(i-1)+0.8),c(mx,mx))
  text(x=3*(i-1)+0.5, y=mx+0.02,labels=ifelse(p<0.001, paste0("p<0.001"), paste0("p=",p)), cex = 0.8)
  text(seq(1,64,3),-0.1,xpd = NA,labels=colnames(rt),cex = 1,srt =30,pos=1)
}
dev.off()

library(ConsensusClusterPlus)        
cellFile=" "    
setwd(" ")     

BiocManager::install("ConsensusClusterPlus")
data=read.table("neoadj.therapy.txt", header=T, sep="\t", check.names=F, row.names=1)
data=t(data)   

maxK=9   
results=ConsensusClusterPlus(data,
                             maxK=maxK,
                             reps=50,
                             pItem=0.8,
                             pFeature=1,
                             title="cluster",
                             clusterAlg="km",
                             distance="euclidean",
                             seed=123456,
                             plot="png")

clusterNum=2       
cluster=results[[clusterNum]][["consensusClass"]]
write.table(cluster,file="cluster-LUAD.txt",sep="\t",quote=F,col.names=F) 

rm(list = ls())

###### CIBERSORT 
# CIBERSORT 
source("CIBERSORT.R")

# CIBERSORT
CIBERSORT_Result <- CIBERSORT("data/CIBERSORT_Ref.txt", 
                              "data/CIBERSORT_input.txt", 
                              perm=100, QN=TRUE)#perm QN 

write.table(CIBERSORT_Result, file = "data/CIBERSORT_Result.txt",sep="\t", quote=F, col.names=T)

# CIBERSORT
CIBERSORT_Score <- CIBERSORT_Result[,1:(ncol(CIBERSORT_Result)-3)]

# ormalize unction
normalize <- function(x)
  return((x-min(x))/(max(x)-min(x)))}

# normalize IBERSORT 
CIBERSORT_Score <- normalize(CIBERSORT_Score)

# CIBERSORT
write.table(CIBERSORT_Score, file = "data/CIBERSORT_Score.txt",sep="\t", quote=F, col.names=T)

# pheatmap
library(pheatmap)

annotation <- data.frame(rownames(CIBERSORT_Score))
colnames(annotation) <- "sample" 
rownames(annotation) <- rownames(CIBERSORT_Score) 
annotation_row <- cbind(annotation, CIBERSORT_Result[,(ncol(CIBERSORT_Result)-2):ncol(CIBERSORT_Result)]) CIBERSORT_Result

pheatmap(CIBERSORT_Score,
         show_colnames = T,
         cluster_rows = F,
         cluster_cols = F,#cluster_cols = F 
         annotation_row = annotation_row,#
         cellwidth=10,
         cellheight=40,
         fontsize=5,
         fontsize_row=5,
         scale="row",
         fontsize_col=3,
         filename = 'figures/CIBERSORT-heatmap.tiff')

###### MCPcounter 
# 
library(MCPcounter)

# read.table
input <- read.table("data/sample_input.txt", 
                    header=T, row.names = 1, check.names=F)

probesets <- read.table("data/MCPcounter_probesets.txt",
                        sep="\t",stringsAsFactors=FALSE,
                        colClasses="character")

genes <- read.table("data/MCPcounter_genes.txt",
                    sep="\t",stringsAsFactors=FALSE,
                    header=TRUE,colClasses="character",
                    check.names=FALSE)

# MCPcounter 
MCPcounterScore <- MCPcounter.estimate(input, featuresType = "HUGO_symbols",#featuresType input 
                                       probesets = probesets,genes = genes)

# normalize
MCPcounterScore <- normalize(MCPcounterScore)

write.table(MCPcounterScore, file = "data/MCPcounterScore.txt",sep="\t", quote=F, col.names=T)


annotation_col <- data.frame(colnames(MCPcounterScore))
colnames(annotation_col) <- "sample"
rownames(annotation_col) <- colnames(MCPcounterScore)

pheatmap(MCPcounterScore,show_colnames = F,cluster_rows = F,
         cluster_cols = T,annotation_col = annotation_col,#annotation_col 
         cluster_cols = T
         cellwidth=15,cellheight=15,fontsize=5,
         filename = 'figures/MCPcounter-heatmap.tiff')

library(Matrix)
library(dplyr)
library(Seurat)
library(patchwork)
setwd("D:/GSE155698_RAW")
matrix_dir = "D:/ /GSE155698_RAW/GSM4710689_PDAC_TISSUE_1/PDAC_TISSUE_1/filtered_feature_bc_matrix/"   ## 
barcode.path <- paste0(matrix_dir, "barcodes.tsv")
features.path <- paste0(matrix_dir, "features.tsv")
matrix.path <- paste0(matrix_dir, "matrix.mtx")
mat <- readMM(file = matrix.path)
feature.names = read.delim(features.path,
                           header = FALSE,
                           stringsAsFactors = FALSE)
barcode.names = read.delim(barcode.path,
                           header = FALSE,
                           stringsAsFactors = FALSE)
colnames(mat) = barcode.names$V1
rownames(mat) = feature.names$V1
mat<-data.frame(mat)
library(clusterProfiler)
library(org.Hs.eg.db)
mat$ENSEMBL<-rownames(mat)
gs <- bitr(mat$ENSEMBL,  # 
           fromType = "ENSEMBL", # 
           toType = "SYMBOL", # 
           OrgDb = org.Hs.eg.db)  # 
library(dplyr)
mat <- merge(mat,gs,by="ENSEMBL",all=F)
mat=mat[!duplicated(mat$SYMBOL),]# 
rownames(mat)<-mat$SYMBOL
mat<-mat[,-grep("ENSEMBL",colnames(mat))]
mat<-mat[,-grep("SYMBOL",colnames(mat))]
mat <- na.omit(mat ) # 
mat <- as.matrix(mat)
pbmc.data <- mat
pdac1 <- CreateSeuratObject(counts = pbmc.data, project = "pdac1", min.cells = 3, min.features = 200)
matrix_dir = "D:/ /GSE155698_RAW/GSM4710690_PDAC_TISSUE_2/PDAC_TISSUE_2/filtered_feature_bc_matrix/"   ## 
barcode.path <- paste0(matrix_dir, "barcodes.tsv")
features.path <- paste0(matrix_dir, "features.tsv")
matrix.path <- paste0(matrix_dir, "matrix.mtx")
mat <- readMM(file = matrix.path)
feature.names = read.delim(features.path,
                           header = FALSE,
                           stringsAsFactors = FALSE)
barcode.names = read.delim(barcode.path,
                           header = FALSE,
                           stringsAsFactors = FALSE)
colnames(mat) = barcode.names$V1
rownames(mat) = feature.names$V1
mat<-data.frame(mat)
mat$ENSEMBL<-rownames(mat)
gs <- bitr(mat$ENSEMBL,  
           fromType = "ENSEMBL", 
           toType = "SYMBOL", 
           OrgDb = org.Hs.eg.db) 
library(dplyr)
mat <- merge(mat,gs,by="ENSEMBL",all=F)
mat=mat[!duplicated(mat$SYMBOL),]# 
rownames(mat)<-mat$SYMBOL
mat<-mat[,-grep("ENSEMBL",colnames(mat))]
mat<-mat[,-grep("SYMBOL",colnames(mat))]
mat <- na.omit(mat ) # 
mat <- as.matrix(mat)
pbmc.data <- mat
pdac2 <- CreateSeuratObject(counts = pbmc.data, project = "pdac2", min.cells = 3, min.features = 200)
matrix_dir = "D:/ /GSE155698_RAW/GSM4710691_PDAC_TISSUE_3/PDAC_TISSUE_3/filtered_feature_bc_matrix/"   
barcode.path <- paste0(matrix_dir, "barcodes.tsv")
features.path <- paste0(matrix_dir, "features.tsv")
matrix.path <- paste0(matrix_dir, "matrix.mtx")
mat <- readMM(file = matrix.path)
feature.names = read.delim(features.path,
                           header = FALSE,
                           stringsAsFactors = FALSE)
barcode.names = read.delim(barcode.path,
                           header = FALSE,
                           stringsAsFactors = FALSE)
colnames(mat) = barcode.names$V1
rownames(mat) = feature.names$V1
mat<-data.frame(mat)
mat$ENSEMBL<-rownames(mat)
gs <- bitr(mat$ENSEMBL,   
           fromType = "ENSEMBL", 
           toType = "SYMBOL", 
           OrgDb = org.Hs.eg.db)  
library(dplyr)
mat <- merge(mat,gs,by="ENSEMBL",all=F)
mat=mat[!duplicated(mat$SYMBOL),] 
rownames(mat)<-mat$SYMBOL
mat<-mat[,-grep("ENSEMBL",colnames(mat))]
mat<-mat[,-grep("SYMBOL",colnames(mat))]
mat <- na.omit(mat ) 
mat <- as.matrix(mat)
pbmc.data <- mat
pdac3 <- CreateSeuratObject(counts = pbmc.data, project = "pdac3", min.cells = 3, min.features = 200)

matrix_dir = "D:/GSE155698_RAW/GSM4710692_PDAC_TISSUE_4/PDAC_TISSUE_4/filtered_feature_bc_matrix/"   ## 
barcode.path <- paste0(matrix_dir, "barcodes.tsv")
features.path <- paste0(matrix_dir, "features.tsv")
matrix.path <- paste0(matrix_dir, "matrix.mtx")
mat <- readMM(file = matrix.path)
feature.names = read.delim(features.path,
                           header = FALSE,
                           stringsAsFactors = FALSE)
barcode.names = read.delim(barcode.path,
                           header = FALSE,
                           stringsAsFactors = FALSE)
colnames(mat) = barcode.names$V1
rownames(mat) = feature.names$V1
mat<-data.frame(mat)
mat$ENSEMBL<-rownames(mat)
gs <- bitr(mat$ENSEMBL, 
           fromType = "ENSEMBL", 
           toType = "SYMBOL", 
           OrgDb = org.Hs.eg.db)  
library(dplyr)
mat <- merge(mat,gs,by="ENSEMBL",all=F)
mat=mat[!duplicated(mat$SYMBOL),] 
rownames(mat)<-mat$SYMBOL
mat<-mat[,-grep("ENSEMBL",colnames(mat))]
mat<-mat[,-grep("SYMBOL",colnames(mat))]
mat <- na.omit(mat ) 
mat <- as.matrix(mat)
pbmc.data <- mat
pdac4 <- CreateSeuratObject(counts = pbmc.data, project = "pdac4", min.cells = 3, min.features = 200)

matrix_dir = "D:/GSE155698_RAW/GSM4710693_PDAC_TISSUE_5/PDAC_TISSUE_5/filtered_feature_bc_matrix/"   
barcode.path <- paste0(matrix_dir, "barcodes.tsv")
features.path <- paste0(matrix_dir, "features.tsv")
matrix.path <- paste0(matrix_dir, "matrix.mtx")
mat <- readMM(file = matrix.path)
feature.names = read.delim(features.path,
                           header = FALSE,
                           stringsAsFactors = FALSE)
barcode.names = read.delim(barcode.path,
                           header = FALSE,
                           stringsAsFactors = FALSE)
colnames(mat) = barcode.names$V1
rownames(mat) = feature.names$V1
mat<-data.frame(mat)
mat$ENSEMBL<-rownames(mat)
gs <- bitr(mat$ENSEMBL, 
           fromType = "ENSEMBL", 
           toType = "SYMBOL", 
           OrgDb = org.Hs.eg.db)  
library(dplyr)
mat <- merge(mat,gs,by="ENSEMBL",all=F)
mat=mat[!duplicated(mat$SYMBOL),] 
rownames(mat)<-mat$SYMBOL
mat<-mat[,-grep("ENSEMBL",colnames(mat))]
mat<-mat[,-grep("SYMBOL",colnames(mat))]
mat <- na.omit(mat ) 
mat <- as.matrix(mat)
pbmc.data <- mat
pdac5 <- CreateSeuratObject(counts = pbmc.data, project = "pdac5", min.cells = 3, min.features = 200)
matrix_dir = "D:/GSE155698_RAW/GSM4710694_PDAC_TISSUE_6/PDAC_TISSUE_6/filtered_feature_bc_matrix/"   
barcode.path <- paste0(matrix_dir, "barcodes.tsv")
features.path <- paste0(matrix_dir, "features.tsv")
matrix.path <- paste0(matrix_dir, "matrix.mtx")
mat <- readMM(file = matrix.path)
feature.names = read.delim(features.path,
                           header = FALSE,
                           stringsAsFactors = FALSE)
barcode.names = read.delim(barcode.path,
                           header = FALSE,
                           stringsAsFactors = FALSE)
colnames(mat) = barcode.names$V1
rownames(mat) = feature.names$V1
mat<-data.frame(mat)
mat$ENSEMBL<-rownames(mat)
gs <- bitr(mat$ENSEMBL,  
           fromType = "ENSEMBL",
           toType = "SYMBOL",
           OrgDb = org.Hs.eg.db) 
library(dplyr)
mat <- merge(mat,gs,by="ENSEMBL",all=F)
mat=mat[!duplicated(mat$SYMBOL),] 
rownames(mat)<-mat$SYMBOL
mat<-mat[,-grep("ENSEMBL",colnames(mat))]
mat<-mat[,-grep("SYMBOL",colnames(mat))]
mat <- na.omit(mat ) 
mat <- as.matrix(mat)
pbmc.data <- mat
pdac6 <- CreateSeuratObject(counts = pbmc.data, project = "pdac6", min.cells = 3, min.features = 200)
matrix_dir = "D:/GSE155698_RAW/GSM4710695_PDAC_TISSUE_7/PDAC_TISSUE_7/filtered_feature_bc_matrix/"   
barcode.path <- paste0(matrix_dir, "barcodes.tsv")
features.path <- paste0(matrix_dir, "features.tsv")
matrix.path <- paste0(matrix_dir, "matrix.mtx")
mat <- readMM(file = matrix.path)
feature.names = read.delim(features.path,
                           header = FALSE,
                           stringsAsFactors = FALSE)
barcode.names = read.delim(barcode.path,
                           header = FALSE,
                           stringsAsFactors = FALSE)
colnames(mat) = barcode.names$V1
rownames(mat) = feature.names$V1
mat<-data.frame(mat)
mat$ENSEMBL<-rownames(mat)
gs <- bitr(mat$ENSEMBL,  
           fromType = "ENSEMBL", 
           toType = "SYMBOL", 
           OrgDb = org.Hs.eg.db)  
mat <- merge(mat,gs,by="ENSEMBL",all=F)
mat=mat[!duplicated(mat$SYMBOL),] 
rownames(mat)<-mat$SYMBOL
mat<-mat[,-grep("ENSEMBL",colnames(mat))]
mat<-mat[,-grep("SYMBOL",colnames(mat))]
mat <- na.omit(mat ) 
mat <- as.matrix(mat)
pbmc.data <- mat
pdac7 <- CreateSeuratObject(counts = pbmc.data, project = "pdac7", min.cells = 3, min.features = 200)
matrix_dir = "D:/GSE155698_RAW/GSM4710696_PDAC_TISSUE_8/PDAC_TISSUE_8/filtered_feature_bc_matrix/"   ##
barcode.path <- paste0(matrix_dir, "barcodes.tsv")
features.path <- paste0(matrix_dir, "features.tsv")
matrix.path <- paste0(matrix_dir, "matrix.mtx")
mat <- readMM(file = matrix.path)
feature.names = read.delim(features.path,
                           header = FALSE,
                           stringsAsFactors = FALSE)
barcode.names = read.delim(barcode.path,
                           header = FALSE,
                           stringsAsFactors = FALSE)
colnames(mat) = barcode.names$V1
rownames(mat) = feature.names$V1
mat<-data.frame(mat)
mat$ENSEMBL<-rownames(mat)
gs <- bitr(mat$ENSEMBL,  #
           fromType = "ENSEMBL", #
           toType = "SYMBOL", #
           OrgDb = org.Hs.eg.db)  #org.Hs.eg.db——
mat <- merge(mat,gs,by="ENSEMBL",all=F)
mat=mat[!duplicated(mat$SYMBOL),]# 
rownames(mat)<-mat$SYMBOL
mat<-mat[,-grep("ENSEMBL",colnames(mat))]
mat<-mat[,-grep("SYMBOL",colnames(mat))]
mat <- na.omit(mat ) # 
mat <- as.matrix(mat)
pbmc.data <- mat
pdac8 <- CreateSeuratObject(counts = pbmc.data, project = "pdac8", min.cells = 3, min.features = 200)

matrix_dir = "D:/GSE155698_RAW/GSM4710697_PDAC_TISSUE_9/PDAC_TISSUE_9/filtered_feature_bc_matrix/"   ##
barcode.path <- paste0(matrix_dir, "barcodes.tsv")
features.path <- paste0(matrix_dir, "features.tsv")
matrix.path <- paste0(matrix_dir, "matrix.mtx")
mat <- readMM(file = matrix.path)
feature.names = read.delim(features.path,
                           header = FALSE,
                           stringsAsFactors = FALSE)
barcode.names = read.delim(barcode.path,
                           header = FALSE,
                           stringsAsFactors = FALSE)
colnames(mat) = barcode.names$V1
rownames(mat) = feature.names$V1
mat<-data.frame(mat)
mat$ENSEMBL<-rownames(mat)
gs <- bitr(mat$ENSEMBL,  #
           fromType = "ENSEMBL", #
           toType = "SYMBOL", #
           OrgDb = org.Hs.eg.db)  #org.Hs.eg.db——
mat <- merge(mat,gs,by="ENSEMBL",all=F)
mat=mat[!duplicated(mat$SYMBOL),]# 
rownames(mat)<-mat$SYMBOL
mat<-mat[,-grep("ENSEMBL",colnames(mat))]
mat<-mat[,-grep("SYMBOL",colnames(mat))]
mat <- na.omit(mat ) # 
mat <- as.matrix(mat)
pbmc.data <- mat
pdac9 <- CreateSeuratObject(counts = pbmc.data, project = "pdac9", min.cells = 3, min.features = 200)

matrix_dir = "D:/GSE155698_RAW/GSM4710698_PDAC_TISSUE_10/PDAC_TISSUE_10/filtered_feature_bc_matrix/"   ##
barcode.path <- paste0(matrix_dir, "barcodes.tsv")
features.path <- paste0(matrix_dir, "features.tsv")
matrix.path <- paste0(matrix_dir, "matrix.mtx")
mat <- readMM(file = matrix.path)
feature.names = read.delim(features.path,
                           header = FALSE,
                           stringsAsFactors = FALSE)
barcode.names = read.delim(barcode.path,
                           header = FALSE,
                           stringsAsFactors = FALSE)
colnames(mat) = barcode.names$V1
rownames(mat) = feature.names$V1
mat<-data.frame(mat)
mat$ENSEMBL<-rownames(mat)
gs <- bitr(mat$ENSEMBL,  #
           fromType = "ENSEMBL", #
           toType = "SYMBOL", #
           OrgDb = org.Hs.eg.db)  #org.Hs.eg.db——
mat <- merge(mat,gs,by="ENSEMBL",all=F)
mat=mat[!duplicated(mat$SYMBOL),]# 
rownames(mat)<-mat$SYMBOL
mat<-mat[,-grep("ENSEMBL",colnames(mat))]
mat<-mat[,-grep("SYMBOL",colnames(mat))]
mat <- na.omit(mat ) # 
mat <- as.matrix(mat)
pbmc.data <- mat
pdac10 <- CreateSeuratObject(counts = pbmc.data, project = "pdac10", min.cells = 3, min.features = 200)
dim(pdac10)
matrix_dir = "D://GSE155698_RAW/GSM4710699_PDAC_TISSUE_11A/PDAC_TISSUE_11A/filtered_feature_bc_matrix/"   ##
barcode.path <- paste0(matrix_dir, "barcodes.tsv")
features.path <- paste0(matrix_dir, "features.tsv")
matrix.path <- paste0(matrix_dir, "matrix.mtx")
mat <- readMM(file = matrix.path)
feature.names = read.delim(features.path,
                           header = FALSE,
                           stringsAsFactors = FALSE)
barcode.names = read.delim(barcode.path,
                           header = FALSE,
                           stringsAsFactors = FALSE)
colnames(mat) = barcode.names$V1
rownames(mat) = feature.names$V1
mat<-data.frame(mat)
mat$ENSEMBL<-rownames(mat)
gs <- bitr(mat$ENSEMBL,  #
           fromType = "ENSEMBL", #
           toType = "SYMBOL", #
           OrgDb = org.Hs.eg.db)  #org.Hs.eg.db——
mat <- merge(mat,gs,by="ENSEMBL",all=F)
mat=mat[!duplicated(mat$SYMBOL),]# 
rownames(mat)<-mat$SYMBOL
mat<-mat[,-grep("ENSEMBL",colnames(mat))]
mat<-mat[,-grep("SYMBOL",colnames(mat))]
mat <- na.omit(mat ) # 
mat <- as.matrix(mat)
pbmc.data <- mat
pdac11a <- CreateSeuratObject(counts = pbmc.data, project = "pdac11a", min.cells = 3, min.features = 200)

matrix_dir = "D:/GSE155698_RAW/GSM4710700_PDAC_TISSUE_11B/PDAC_TISSUE_11B/filtered_feature_bc_matrix/"   ##
barcode.path <- paste0(matrix_dir, "barcodes.tsv")
features.path <- paste0(matrix_dir, "features.tsv")
matrix.path <- paste0(matrix_dir, "matrix.mtx")
mat <- readMM(file = matrix.path)
feature.names = read.delim(features.path,
                           header = FALSE,
                           stringsAsFactors = FALSE)
barcode.names = read.delim(barcode.path,
                           header = FALSE,
                           stringsAsFactors = FALSE)
colnames(mat) = barcode.names$V1
rownames(mat) = feature.names$V1
mat<-data.frame(mat)
mat$ENSEMBL<-rownames(mat)
gs <- bitr(mat$ENSEMBL,  #
           fromType = "ENSEMBL", #
           toType = "SYMBOL", #
           OrgDb = org.Hs.eg.db)  #org.Hs.eg.db——
mat <- merge(mat,gs,by="ENSEMBL",all=F)
mat=mat[!duplicated(mat$SYMBOL),]# 
rownames(mat)<-mat$SYMBOL
mat<-mat[,-grep("ENSEMBL",colnames(mat))]
mat<-mat[,-grep("SYMBOL",colnames(mat))]
mat <- na.omit(mat ) # 
mat <- as.matrix(mat)
pbmc.data <- mat
pdac11b <- CreateSeuratObject(counts = pbmc.data, project = "pdac11b", min.cells = 3, min.features = 200)

matrix_dir = "D:/GSE155698_RAW/GSM4710701_PDAC_TISSUE_12/PDAC_TISSUE_12/filtered_feature_bc_matrix/"   ##
barcode.path <- paste0(matrix_dir, "barcodes.tsv")
features.path <- paste0(matrix_dir, "features.tsv")
matrix.path <- paste0(matrix_dir, "matrix.mtx")
mat <- readMM(file = matrix.path)
feature.names = read.delim(features.path,
                           header = FALSE,
                           stringsAsFactors = FALSE)
barcode.names = read.delim(barcode.path,
                           header = FALSE,
                           stringsAsFactors = FALSE)
colnames(mat) = barcode.names$V1
rownames(mat) = feature.names$V1
mat<-data.frame(mat)
mat$ENSEMBL<-rownames(mat)
gs <- bitr(mat$ENSEMBL,  #
           fromType = "ENSEMBL", #
           toType = "SYMBOL", #
           OrgDb = org.Hs.eg.db)  #org.Hs.eg.db——
mat <- merge(mat,gs,by="ENSEMBL",all=F)
mat=mat[!duplicated(mat$SYMBOL),]# 
rownames(mat)<-mat$SYMBOL
mat<-mat[,-grep("ENSEMBL",colnames(mat))]
mat<-mat[,-grep("SYMBOL",colnames(mat))]
mat <- na.omit(mat ) # 
mat <- as.matrix(mat)
pbmc.data <- mat
pdac12 <- CreateSeuratObject(counts = pbmc.data, project = "pdac12", min.cells = 3, min.features = 200)

matrix_dir = "D:/GSE155698_RAW/GSM4710702_PDAC_TISSUE_13/PDAC_TISSUE_13/filtered_feature_bc_matrix/"   ##
barcode.path <- paste0(matrix_dir, "barcodes.tsv")
features.path <- paste0(matrix_dir, "features.tsv")
matrix.path <- paste0(matrix_dir, "matrix.mtx")
mat <- readMM(file = matrix.path)
feature.names = read.delim(features.path,
                           header = FALSE,
                           stringsAsFactors = FALSE)
barcode.names = read.delim(barcode.path,
                           header = FALSE,
                           stringsAsFactors = FALSE)
colnames(mat) = barcode.names$V1
rownames(mat) = feature.names$V1
mat<-data.frame(mat)
mat$ENSEMBL<-rownames(mat)
gs <- bitr(mat$ENSEMBL,  #
           fromType = "ENSEMBL", #
           toType = "SYMBOL", #
           OrgDb = org.Hs.eg.db)  #org.Hs.eg.db——
mat <- merge(mat,gs,by="ENSEMBL",all=F)
mat=mat[!duplicated(mat$SYMBOL),]# 
rownames(mat)<-mat$SYMBOL
mat<-mat[,-grep("ENSEMBL",colnames(mat))]
mat<-mat[,-grep("SYMBOL",colnames(mat))]
mat <- na.omit(mat ) # 
mat <- as.matrix(mat)
pbmc.data <- mat
pdac13 <- CreateSeuratObject(counts = pbmc.data, project = "pdac13", min.cells = 3, min.features = 200)


library(rhdf5)
hd5 <- h5read("D:/GSE155698_RAW/GSM4710703_PDAC_TISSUE_14/PDAC_TISSUE_14/filtered_feature_bc_matrix.h5",'/') #
str(hd5)
library(Matrix)
barcodes <- hd5$matrix$barcodes
barcodes <- gsub('-1','',barcodes) #
counts <- hd5$matrix$data
gene_id <- hd5$matrix$features$id
indices <- hd5$matrix$indices
indptr <- hd5$matrix$indptr
shape <- hd5$matrix$shape

#Matrix
mat <- sparseMatrix(i = indices[], p = indptr[],x = as.numeric(x = counts[]), 
                    dims =shape[],dimnames=list(gene_id,barcodes), giveCsparse = FALSE)
mat[500:510,1:30]
mat <- data.frame(mat)
mat$ENSEMBL<-rownames(mat)
gs <- bitr(mat$ENSEMBL,  #
           fromType = "ENSEMBL", #
           toType = "SYMBOL", #
           OrgDb = org.Hs.eg.db)  #org.Hs.eg.db——
mat <- merge(mat,gs,by="ENSEMBL",all=F)
mat=mat[!duplicated(mat$SYMBOL),]# 
rownames(mat)<-mat$SYMBOL
mat<-mat[,-grep("ENSEMBL",colnames(mat))]
mat<-mat[,-grep("SYMBOL",colnames(mat))]
mat <- na.omit(mat ) # 
mat <- as.matrix(mat)
pbmc.data <- mat
pdac14 <- CreateSeuratObject(counts = pbmc.data, project = "pdac14", min.cells = 3, min.features = 200)

matrix_dir = "D:/GSE155698_RAW/GSM4710704_PDAC_TISSUE_15/PDAC_TISSUE_15/filtered_feature_bc_matrix/"   ##
barcode.path <- paste0(matrix_dir, "barcodes.tsv")
features.path <- paste0(matrix_dir, "features.tsv")
matrix.path <- paste0(matrix_dir, "matrix.mtx")
mat <- readMM(file = matrix.path)
feature.names = read.delim(features.path,
                           header = FALSE,
                           stringsAsFactors = FALSE)
barcode.names = read.delim(barcode.path,
                           header = FALSE,
                           stringsAsFactors = FALSE)
colnames(mat) = barcode.names$V1
rownames(mat) = feature.names$V1
mat<-data.frame(mat)
mat$ENSEMBL<-rownames(mat)
gs <- bitr(mat$ENSEMBL,  #
           fromType = "ENSEMBL", #
           toType = "SYMBOL", #
           OrgDb = org.Hs.eg.db)  #org.Hs.eg.db——
mat <- merge(mat,gs,by="ENSEMBL",all=F)
mat=mat[!duplicated(mat$SYMBOL),]# 
rownames(mat)<-mat$SYMBOL
mat<-mat[,-grep("ENSEMBL",colnames(mat))]
mat<-mat[,-grep("SYMBOL",colnames(mat))]
mat <- na.omit(mat ) # 
mat <- as.matrix(mat)
pbmc.data <- mat
pdac15 <- CreateSeuratObject(counts = pbmc.data, project = "pdac15", min.cells = 3, min.features = 200)

matrix_dir = "D:/GSE155698_RAW/GSM4710705_PDAC_TISSUE_16/PDAC_TISSUE_16/filtered_gene_bc_matrices/"   ##
barcode.path <- paste0(matrix_dir, "barcodes.tsv")
features.path <- paste0(matrix_dir, "genes.tsv")
matrix.path <- paste0(matrix_dir, "matrix.mtx")
mat <- readMM(file = matrix.path)
feature.names = read.delim(features.path,
                           header = FALSE,
                           stringsAsFactors = FALSE)
barcode.names = read.delim(barcode.path,
                           header = FALSE,
                           stringsAsFactors = FALSE)
colnames(mat) = barcode.names$V1
rownames(mat) = feature.names$V1
mat<-data.frame(mat)
mat$ENSEMBL<-rownames(mat)
gs <- bitr(mat$ENSEMBL,  #
           fromType = "ENSEMBL", #
           toType = "SYMBOL", #
           OrgDb = org.Hs.eg.db)  #org.Hs.eg.db——
mat <- merge(mat,gs,by="ENSEMBL",all=F)
mat=mat[!duplicated(mat$SYMBOL),]# 
rownames(mat)<-mat$SYMBOL
mat<-mat[,-grep("ENSEMBL",colnames(mat))]
mat<-mat[,-grep("SYMBOL",colnames(mat))]
mat <- na.omit(mat ) # 
mat <- as.matrix(mat)
pbmc.data <- mat
pdac16 <- CreateSeuratObject(counts = pbmc.data, project = "nsclc_unntreated", min.cells = 3, min.features = 200)

pdac <- merge(pdac1,y=c(pdac2,pdac3,pdac4,pdac5,pdac6,pdac7,pdac8,pdac9,pdac10,pdac11a,pdac11b,
                        pdac12,pdac13,pdac14,pdac15,pdac16))
dim(pbmc)
pbmc <- pdac
pbmc[["percent.mt"]] <- PercentageFeatureSet(pbmc, pattern = "^MT-")
pbmc <- subset(pbmc, subset = nFeature_RNA > 200 & nFeature_RNA < 2500 & percent.mt < 5)
pbmc <- NormalizeData(pbmc, normalization.method = "LogNormalize", scale.factor = 10000)
pbmc <- FindVariableFeatures(pbmc, selection.method = "vst", nfeatures = 2000)
all.genes <- rownames(pbmc)
pbmc <- ScaleData(pbmc, features = all.genes)
pbmc <- RunPCA(pbmc, features = VariableFeatures(object = pbmc))
pbmc <- FindNeighbors(pbmc, dims = 1:10)
pbmc <- FindClusters(pbmc, resolution = 0.5)
pbmc <- RunUMAP(pbmc, dims = 1:10)
pbmc <- RunTSNE(pbmc, dims = 1:10)
DimPlot(pbmc, reduction = "umap",label = TRUE,pt.size=0.5)
DimPlot(pbmc, reduction = "tsne", pt.size=0.5)
pbmc.markers <- FindAllMarkers(pbmc, only.pos = TRUE, min.pct = 0.25, logfc.threshold = 0.25) #marker genes
top10 <- pbmc.markers %>% group_by(cluster) %>% top_n(n=10, wt =avg_log2FC) 
DoHeatmap(pbmc, features =  top10$gene)+ NoLegend()
write.csv(top10,"top10_gene_cluster.csv")

new.cluster.id <- c("T cell","NK cell","Ductal epithelial","Monocyte","neutrophil","Monocyte","Ductal epithelial","Ductal epithelial","Mast cell","Fibroblast","Macrophage","Macrophage","Ductal epithelial","B cell","14","B cell","Normal pancreatic cell","B cell","18","19","20","21")
new.cluster.id <- c("CD4 Tcell","CD8 Tcell","Ductal Epithelial","Granulocyte","Macrophage","Macrophage",
                    "Ductal Epithelial","Ductal Epithelial","Mast cell","Fibroblast","Macrophage",
                    "Macrophage","Ductal Epithelial","B cell","DC","Plasma cell",
                    "Acinar","Plasma cell","T reg","T reg","Endothelial")

names(new.cluster.id)<-levels(pbmc)
pbmc <- RenameIdents(pbmc,new.cluster.id)

DimPlot(pbmc, reduction = "umap",label = TRUE,pt.size = 0.5)
#dotplot
cd_genes <- c("LAMP3", "CCL22", "TFF1","KRT18","KRT19","KRT8","CLU","MMP7","SPP1","REG1A","CTRB2",
              "PRSS1","DCN","LUM","CPA3","TPSAB1","CDH5","VWF","PLVAP","RGS5","PDGFRB","CD3E",
              "NCAM1","NKG7","CD3D","CD14","HLA-DRA","GZMB","ITGAX","ITGAM","APOE","LYZ","JCHAIN",
              "CD79A","MS4A1")
DotPlot(object = pbmc, features = cd_genes, cols = c("blue", "red"))
FeaturePlot(pbmc,features = c("CD3D"),reduction = "umap",pt.size = 0.5)
FeaturePlot(pbmc, features = c("CDH5", "THY1"),reduction = "umap",pt.size = 0.5,
            cols = c("grey","red", "blue"),blend = TRUE)


fibroblast <- as.matrix(GetAssayData(pbmc,slot = "count")[,WhichCells(pbmc,idents = "Fibroblast")])
dim(fibroblast)
fib <-  CreateSeuratObject(counts = fibroblast, project = "fibroblast", min.cells = 3, min.features = 200)
fib <- NormalizeData(fib, normalization.method = "LogNormalize", scale.factor = 10000)
fib <- FindVariableFeatures(fib, selection.method = "vst", nfeatures = 2000)
all.genes <- rownames(fib)
fib <- ScaleData(fib, features = all.genes)
fib <- RunPCA(fib, features = VariableFeatures(object = pbmc))
fib <- FindNeighbors(fib, dims = 1:10)
fib <- FindClusters(fib, resolution = 0.5)
fib <- RunUMAP(fib, dims = 1:10)
fib <- RunTSNE(fib, dims = 1:10)
DimPlot(fib, reduction = "umap",label = TRUE,pt.size=1.5)
DimPlot(fib, reduction = "tsne", pt.size=1.5)
P1 <- FeaturePlot(fib,features = c("ENG"),reduction = "umap",pt.size = 1.5)
P2 <- FeaturePlot(fib,features = c("CDH5"),reduction = "umap",pt.size = 1.5)
P1|P2
FeaturePlot(fib, features = c("CDH5", "ENG"),reduction = "umap",pt.size = 1.5,
            cols = c("grey","red", "blue"),blend = TRUE)

fib.markers <- FindAllMarkers(fib, only.pos = TRUE, min.pct = 0.25, logfc.threshold = 0.25) #marker genes

top10 <- pbmc.markers %>% group_by(cluster) %>% top_n(n=10, wt =avg_log2FC) 
DoHeatmap(fib, features =  top10$gene)+ NoLegend()
View(top10)
library(msigdbr) #MSigdb
library(fgsea)
library(dplyr)
library(tibble)
library(Seurat)
library(ggplot2)
fib_markers_3 <- FindMarkers(fib, ident.1 = c(0,1,2,4,5,6,7,8), ident.2 = 3, min.pct = 0.25, logfc.threshold = 0)  ##C5,C0，C3
fib_markers_3$genes = rownames(fib_markers_3)
cluster.genes<- fib_markers_3 %>% arrange(desc(avg_log2FC)) %>% dplyr::select(genes,avg_log2FC) #logFC
ranks<- deframe(cluster.genes)

mdb_c2 <- msigdbr(species = "Homo sapiens", category = "C2")## C2
fgsea_sets = mdb_c2 [grep("^KEGG",mdb_c2 $gs_name),] %>% split(x = .$gene_symbol, f = .$gs_name)
length(fgsea_sets)
fgseaRes<- fgsea(fgsea_sets, stats = ranks, nperm = 1000) #fgsea
View(fgseaRes)
p <-ggplot(fgseaRes %>% as_tibble() %>% arrange(desc(NES)) %>% filter(pval < 0.05) %>% head(n= 20), aes(reorder(pathway, NES), NES)) +
  geom_col(aes(fill= NES)) +
  coord_flip() 
  labs(x="KEGG", y="Normalized Enrichment Score",title="KEGG gene sets NES from GSEA") ##20
p
plotEnrichment(fgsea_sets[["KEGG_ECM_RECEPTOR_INTERACTION"]],ranks) + labs(title="KEGG_ECM_RECEPTOR_INTERACTION") #

Macrophage <- as.matrix(GetAssayData(pbmc,slot = "count")[,WhichCells(pbmc,idents = "Macrophage")])
dim(Macrophage)
Macrophage <-  CreateSeuratObject(counts = Macrophage, project = "Macrophage", min.cells = 3, min.features = 200)
Macrophage <- NormalizeData(Macrophage, normalization.method = "LogNormalize", scale.factor = 10000)
Macrophage <- FindVariableFeatures(Macrophage, selection.method = "vst", nfeatures = 2000)
all.genes <- rownames(Macrophage)
Macrophage <- ScaleData(Macrophage, features = all.genes)
Macrophage <- RunPCA(Macrophage, features = VariableFeatures(object = pbmc))
Macrophage <- FindNeighbors(Macrophage, dims = 1:10)
Macrophage <- FindClusters(Macrophage, resolution = 0.5)
Macrophage <- RunUMAP(Macrophage, dims = 1:10)
Macrophage <- RunTSNE(Macrophage, dims = 1:10)
DotPlot(Macrophage, features = c("CD68","HLA-DRA","HLA-DRB1","HLA-DRB3",
                                 "HLA-DRB4","HLA-DQA1","HLA-DQB1","NOS2","CD80","CD86",
                                 "CD163","MRC1"))+RotatedAxis()+
  scale_x_discrete("")+scale_y_discrete("")
#ggplot2

FeaturePlot(Macrophage,features = "CCL19",reduction = "umap",pt.size = 1.5)
DimPlot(Macrophage, reduction = "umap",label = TRUE,pt.size=1.5)
DimPlot(Macrophage, reduction = "tsne", pt.size=1.5)

P1 <- FeaturePlot(Macrophage,features = c("ENG"),reduction = "umap",pt.size = 1.5)
P2 <- FeaturePlot(Macrophage,features = c("CDH5"),reduction = "umap",pt.size = 1.5)
P1|P2
FeaturePlot(Macrophage, features = c("CDH5", "ENG"),reduction = "umap",pt.size = 1.5,
            cols = c("grey","red", "blue"),blend = TRUE)

fib.markers <- FindAllMarkers(Macrophage, only.pos = TRUE, min.pct = 0.25, logfc.threshold = 0.25) #marker genes

top10 <- pbmc.markers %>% group_by(cluster) %>% top_n(n=10, wt =avg_log2FC) 
DoHeatmap(fib, features =  top10$gene)+ NoLegend()

Tcell <- as.matrix(GetAssayData(pbmc,slot = "count")[,WhichCells(pbmc,idents = "Tcell")])
dim(Tcell)
Tcell <-  CreateSeuratObject(counts = Tcell, project = "Tcell", min.cells = 3, min.features = 200)
Tcell <- NormalizeData(Tcell, normalization.method = "LogNormalize", scale.factor = 10000)
Tcell <- FindVariableFeatures(Tcell, selection.method = "vst", nfeatures = 2000)
all.genes <- rownames(Tcell)
Tcell <- ScaleData(Tcell, features = all.genes)
Tcell <- RunPCA(Tcell, features = VariableFeatures(object = pbmc))
Tcell <- FindNeighbors(Tcell, dims = 1:10)
Tcell <- FindClusters(Tcell, resolution = 0.5)
Tcell <- RunUMAP(Tcell, dims = 1:10)
Tcell <- RunTSNE(Tcell, dims = 1:10)
DotPlot(Macrophage, features = c("CD68","HLA-DRA","HLA-DRB1","HLA-DRB3",
                                 "HLA-DRB4","HLA-DQA1","HLA-DQB1","NOS2","CD80","CD86",
                                 "CD163","MRC1"))+RotatedAxis()+
  scale_x_discrete("")+scale_y_discrete("")
#ggplot2
FeaturePlot(Tcell,features = "NOSIP",reduction = "umap",pt.size = 1.5)
FeaturePlot(pbmc,features = "CCR7",reduction = "umap",pt.size = 0.5)

DimPlot(Tcell, reduction = "umap",label = TRUE,pt.size=1.5)
DimPlot(Tcell, reduction = "tsne", pt.size=1.5)

P1 <- FeaturePlot(Tcell,features = c(""),reduction = "umap",pt.size = 1.5)
P2 <- FeaturePlot(Tcell,features = c("CDH5"),reduction = "umap",pt.size = 1.5)
P1|P2
FeaturePlot(Tcell, features = c("CDH5", "ENG"),reduction = "umap",pt.size = 1.5,
            cols = c("grey","red", "blue"),blend = TRUE)

Tcell.markers <- FindAllMarkers(Tcell, only.pos = TRUE, min.pct = 0.25, logfc.threshold = 0.25) #marker genes

top10_Tcell <- Tcell.markers %>% group_by(cluster) %>% top_n(n=20, wt =avg_log2FC) 
DoHeatmap(fib, features =  top10$gene)+ NoLegend()

Tcell_markers_0 <- FindMarkers(Tcell, ident.1 = 0, ident.2 = c(1,2,3,4,5,6,8), min.pct = 0.25, logfc.threshold = 0)  ##
Tcell_markers_0$genes = rownames(Tcell_markers_0)
cluster.genes<- Tcell_markers_0 %>% arrange(desc(avg_log2FC)) %>% dplyr::select(genes,avg_log2FC) #logFC
ranks<- deframe(cluster.genes)

mdb_c2 <- msigdbr(species = "Homo sapiens", category = "C2")## C2
fgsea_sets = mdb_c2 [grep("^KEGG",mdb_c2 $gs_name),] %>% split(x = .$gene_symbol, f = .$gs_name)
length(fgsea_sets)
fgseaRes<- fgsea(fgsea_sets, stats = ranks, nperm = 1000) #fgsea
View(fgseaRes)
p <-ggplot(fgseaRes %>% as_tibble() %>% arrange(desc(NES)) %>% filter(pval < 0.05) %>% head(n= 20), aes(reorder(pathway, NES), NES)) +
  geom_col(aes(fill= NES)) +
  coord_flip() +
  labs(x="KEGG", y="Normalized Enrichment Score",title="KEGG gene sets NES from GSEA") ##
p
plotEnrichment(fgsea_sets[["KEGG_ECM_RECEPTOR_INTERACTION"]],ranks) + labs(title="KEGG_ECM_RECEPTOR_INTERACTION") #


library(msigdbr)
library(GSVA)
## 
expr=as.matrix(object@assays$RNA@data)
##
msgdC2 = msigdbr(species = "Homo sapiens", category = "C2",subcategory = "KEGG")
keggSet = msgdC2 %>% split(x = .$gene_symbol, f = .$gs_description)

kegg <- gsva(expr, gset.idx.list = keggSet, kcdf="Gaussian",method = "zscore",
             parallel.sz=1,parallel.type="snow")
library(limma)
## limma gsva
de_gsva <- function(exprSet,meta,compare = NULL){
  
  
  allDiff = list()
  design <- model.matrix(~0+factor(meta))
  colnames(design)=levels(factor(meta))
  rownames(design)=colnames(exprSet)
  
  fit <- lmFit(exprSet,design)
  if(length(unique(meta))==2){
    if(is.null(compare)){
      stop("there are 2 Groups,Please set  compare value")
    }
    contrast.matrix<-makeContrasts(contrasts = compare,levels = design)
    fit2 <- contrasts.fit(fit, contrast.matrix) 
    fit2 <- eBayes(fit2)
    tempOutput = topTable(fit2,adjust='fdr', coef=1, number=Inf)
    allDiff[[compare]] = na.omit(tempOutput)
    
  }else if(length(unique(meta))>2){
    for(g in colnames(design)){
      fm = ""
      for(gother in colnames(design)[which(!colnames(design) %in% g)]){
        fm = paste0(fm,"+",gother)
      } 
      
      fm = paste0(g,"VsOthers = ",g,"-(",substring(fm,2),")/",ncol(design)-1)
      contrast.matrix <- makeContrasts(contrasts = fm,levels=design)
      fit2 <- contrasts.fit(fit, contrast.matrix) 
      fit2 <- eBayes(fit2)
      allDiff[[g]]=topTable(fit2,adjust='fdr',coef=1,number=Inf)
    }
  }else{
    stop("error only have one group")
  }
  
  return(allDiff)
}
meta <- object@meta.data[,c("Group")]
Diff =de_gsva(exprSet = kegg ,meta = meta,compare = "Asthma-Control")

idiff <-Diff[["Asthma-Control"]]
df <- data.frame(ID = rownames(idiff), score = idiff$t )
df$group =sapply(1:nrow(idiff),function(x){
  if(idiff[x,"logFC"]>0 & idiff[x,"adj.P.Val"]<Padj_threshold){return("up")}
  else if(idiff[x,"logFC"]<0 & idiff[x,"adj.P.Val"]<Padj_threshold){return("down")}
  else{return("noSig")}
})

# score
df$hjust = ifelse(df$score>0,1,0)
df$nudge_y = ifelse(df$score>0,-0.1,0.1)
sortdf <- df[order(df$score),]
sortdf$ID <- factor(sortdf$ID, levels = sortdf$ID)
limt = max(abs(df$score))
ggplot(sortdf, aes(ID, score,fill=group)) + 
  geom_bar(stat = 'identity',alpha = 0.7) + 
  scale_fill_manual(breaks=c("down","noSig","up"),
                    values = c("#008020","grey","#08519C"))+
  geom_text(data = df, aes(label = df$ID, y = df$nudge_y),
            nudge_x =0,nudge_y =0,hjust =df$hjust,
            size = tex.size)+
  labs(x = paste0(type," pathways"),
       y=paste0("t value of GSVA score\n",compare),
       title = title)+
  scale_y_continuous(limits=c(-limt,limt))+
  coord_flip() + 
  theme_bw() + #
  theme(panel.grid =element_blank())+
  theme(panel.border = element_rect(size = 0.6)
        #panel.border = element_blank()
  )+
  theme(plot.title = element_text(hjust = 0.5,size = 18),
        axis.text.y = element_blank(),
        axis.title = element_text(hjust = 0.5,size = 18),
        axis.line = element_blank(),
        axis.ticks.y = element_blank(),
        legend.position = limt
  )


library(Matrix)
library(dplyr)
library(Seurat)
library(patchwork)
mat <- read.csv("GSM4472055.csv",header = T)
rownames(mat)<-mat$GENE
mat<-mat[,-1]
matrix_dir = "D:/lung cancer/part2/"   ##
barcode.path <- paste0(matrix_dir, "barcodes.tsv")
features.path <- paste0(matrix_dir, "genes.tsv")
matrix.path <- paste0(matrix_dir, "matrix.mtx")
mat <- readMM(file = matrix.path)
feature.names = read.delim(features.path,
                           header = FALSE,
                           stringsAsFactors = FALSE)
barcode.names = read.delim(barcode.path,
                           header = FALSE,
                           stringsAsFactors = FALSE)
colnames(mat) = barcode.names$V1
rownames(mat) = feature.names$V1
mat<-data.frame(mat)
View(mat)
library(clusterProfiler)
library(org.Hs.eg.db)
mat$ENSEMBL<-rownames(mat)
gs <- bitr(mat$ENSEMBL,  #
           fromType = "ENSEMBL", #
           toType = "SYMBOL", #
           OrgDb = org.Hs.eg.db)  #org.Hs.eg.db——
library(dplyr)
mat <- merge(mat,gs,by="ENSEMBL",all=F)
mat=mat[!duplicated(mat$SYMBOL),]# 
rownames(mat)<-mat$SYMBOL
mat<-mat[,-grep("ENSEMBL",colnames(mat))]
mat<-mat[,-grep("SYMBOL",colnames(mat))]
View(mat)
mat <- na.omit(mat ) # 


library(dplyr)
library(rtracklayer)
library(SummarizedExperiment)
library(DESeq2)
library(tidyr)
library(R.utils)
library(jsonlite)
library(clusterProfiler)
library(org.Hs.eg.db)
library("stringr")
setwd("D:/TCGA-LUAD")
length(list.files())

dir.create("00_data_read_in_one_file") 
dir()[1]
for (dirname in dir()[2:length(dir())]){  
  file <- list.files(dirname,pattern = "*.gz")
  file.copy(paste0(dirname,"/",file),"00_data_read_in_one_file") 
}
metadata <- jsonlite::fromJSON("metadata.cart.2021-10-20.json")
dim(metadata)
colnames(metadata)
metadata$associated_entities[1][[1]]
##entity_submitter_id entity_type
##TCGA-BR-8366-01A-11R-2343-13     aliquot
##entity_id                              case_id
##f461ac7f-a73e-4291-9391-10ef93ef4240 66c04b8f-42fd-44c5-945b-ee149bcf5dad

metadata_id <- metadata %>% dplyr::select(c(file_name,associated_entities)) 
View(metadata_id )

setwd("D:/TCGA-LUAD/00_data_read_in_one_file")
naid_df <- data.frame()

for (i in 1:551){
  naid_df[i,1] <- substr(metadata_id$file_name[i],1,nchar(metadata_id$file_name[i])-3)
  naid_df[i,2] <- metadata_id$associated_entities[i][[1]]$entity_submitter_id
}
View(naid_df)
colnames(naid_df) <- c("filename","TCGA_id")
test <- data.table::fread(paste0("./",naid_df$filename[1]))
View(test)
expr_df <- data.frame(matrix(NA,nrow(test),nrow(naid_df)))
View(expr_df)
for (i in 1:nrow(naid_df)) {
  print(i)
  expr_df[,i]<- data.table::fread(paste0("./",naid_df$filename[i]))[,2]
}
View(expr_df)
colnames(expr_df) <- naid_df$TCGA_id
View(expr_df)
gene_id <- data.table::fread(paste0("./",naid_df$filename[1]))$V1
gene_id
expr_df <- cbind(gene_id=gene_id,expr_df)#cbind() 
View(expr_df)

library(tidyr)
expr_df_nopoint <- expr_df %>% 
  tidyr::separate(gene_id,into = c("gene_id"),sep="\\.")
View(expr_df_nopoint)
{
  keytypes(org.Hs.eg.db)
  char <- expr_df_nopoint$gene_id
  gen_ids <- bitr(char,fromType = "ENSEMBL",toType = c("SYMBOL","GENENAME"),OrgDb = "org.Hs.eg.db")#Y????clusterProfiler??
  colnames(gen_ids)[1] <-c("gene_id") 
  gen_ids <- gen_ids[,1:2]
  expr_id <- merge(gen_ids,expr_df_nopoint,by="gene_id")
}
View(expr_id)
expr_gena <- expr_id[,(-1)]
expr_gena <- expr_gena[!duplicated(expr_id$SYMBOL),]
rownames(expr_gena) <- expr_gena[,1] 
exprSet <- expr_gena[,(-1)]
exprSet <- exprSet[!apply(exprSet,1,function(x){sum(floor(x)==0)>50}),]
exprSet <- na.omit(exprSet)
View(expr_gena)
expr_gena <- expr_gena[,-1]

group_list<-as.numeric(str_sub(colnames(expr_gena),14,15))
LUAD <- expr_gena[,-which(str_sub(colnames(expr_gena),14,15)==11)]
View(LUAD)
write.csv(LUAD,"LUAD.csv")

library("stringr")
a <- read.csv("LUAD.csv",header = T)
rownames(a) <- a[,1]
a <- a[,-1]
a <- data.frame(t(a))
a$group <- ifelse(a$PNO1<=median(a$PNO1),1,2)
rownames(a) <- paste(rownames(a),"-",a$group)
rownames(a)
a<-a[order(a$group),]
a<-a[,-grep("group",colnames(a))]
library("ggplotify")
library("patchwork")
library("cowplot")
library("DESeq2")
library("edgeR")
library("limma")
a <- t(a)
a<-data.frame(a)
View(a)
group_list<-ifelse(as.numeric(str_sub(colnames(a),32,32))==1,"1","2")
group_list<-factor(group_list,levels = c(1,2),labels = c("Low","High"))
table(group_list)


library(limma)
design<-model.matrix(~0+group_list)
colnames(design)<-levels(group_list)
rownames(design)<-colnames(a)
dge<-DGEList(counts=a)
dge<-calcNormFactors(dge)
logCPM<-cpm(dge,log = TRUE,prior.count = 3)
v<-voom(dge,design,normalize="quantile")
fit<-lmFit(v,design)
constrasts<-paste(rev(levels(group_list)),collapse = "-")
cont.matrix<-makeContrasts(contrasts = constrasts,levels=design)
fit3<-contrasts.fit(fit,cont.matrix)
fit3<-eBayes(fit3)
DEG3<-topTable(fit3,coef = constrasts,n=Inf)
DEG3<-na.omit(DEG3)
logFC_cutoff3<-with(DEG3,mean(abs(logFC))+2*sd(abs(logFC)))
DEG3$change<-as.factor(
  ifelse(DEG3$P.Value<0.05&abs(DEG3$logFC)>logFC_cutoff3,
         ifelse(DEG3$logFC>logFC_cutoff3,"UP","DOWN"),"NOT")
)
head(DEG3)
limma_voom_DEG<-DEG3
table(limma_voom_DEG$change)


cg<-rownames(limma_voom_DEG)[limma_voom_DEG$change !="NOT"]

library(pheatmap)
library(RColorBrewer)
color<-colorRampPalette(c("blue","white","red"))(100)

mat<-a[cg,]
n<-t(scale(t(mat)))
n[n>1]=1
n[n<-1]=-1
ac<-data.frame(group=group_list)
rownames(ac)<-colnames(mat)
ht1<-pheatmap(n,show_rownames = F,show_colnames = F,
              cluster_rows = T,cluster_cols =F,
              annotation_col = ac,color = color)


ht1
library(EnhancedVolcano)
library(airway)

v3<-EnhancedVolcano(limma_voom_DEG,
                    lab = rownames(limma_voom_DEG),
                    x="logFC",
                    y="P.Value",
                    xlim = c(-8,8),
                    title="limma_voom_DEG",
                    pCutoff = 10e-25,
                    FCcutoff = 1,
                    col=c("black","blue","green","red1"),
                    colAlpha = 1,
                    legendPosition = "right",
                    legendLabSize = 10,)
v3
d<-limma_voom_DEG 
library(clusterProfiler)
library(org.Hs.eg.db)
library(stringr)
gene<-str_trim(rownames(d),"both") 
gene=bitr(gene,fromType="SYMBOL",toType="ENTREZID",OrgDb="org.Hs.eg.db") 
## 
gene <- dplyr::distinct(gene,SYMBOL,.keep_all=TRUE)
gene_df <- data.frame(logFC=d$logFC, #foldchange
                      SYMBOL = rownames(d)) 
gene_df <- merge(gene_df,gene,by="SYMBOL")
geneList<-gene_df$logFC 
names(geneList)=gene_df $ENTREZID 
geneList=sort(geneList,decreasing = T)
kegmt<-read.gmt("c2.cp.kegg.v7.4.entrez.gmt") 
KEGG<-GSEA(geneList,TERM2GENE = kegmt) 
library(ggplot2)
dotplot(KEGG) 
dotplot(KEGG,color="pvalue") 
dotplot(KEGG,split=".sign")+facet_grid(~.sign) 
dotplot(KEGG,split=".sign")+facet_wrap(~.sign,scales = "free")
library(enrichplot)
gseaplot2(KEGG,1,color="green",pvalue_table = T) 
p1<-gseaplot2(KEGG,1,color="green",pvalue_table = T)
p2<-gseaplot2(KEGG,2,color="green",pvalue_table = T)
p3<-gseaplot2(KEGG,3,color="green",pvalue_table = T)
p4<-gseaplot2(KEGG,4,color="green",pvalue_table = T)
p5<-gseaplot2(KEGG,5,color="green",pvalue_table = T)
p6<-gseaplot2(KEGG,6,color="green",pvalue_table = T)
p7<-gseaplot2(KEGG,7,color="green",pvalue_table = T)
p8<-gseaplot2(KEGG,8,color="green",pvalue_table = T)
p9<-gseaplot2(KEGG,9,color="green",pvalue_table = T)
p10<-gseaplot2(KEGG,10,color="green",pvalue_table = T)
(p1|p2)/(p3|p4)/(p5|p6)/(p7|p8)/(p9|p10)


kegmt<-read.gmt("c5.go.bp.v7.4.entrez.gmt") 
BOBP<-GSEA(geneList,TERM2GENE = kegmt) #GSEA????
library(ggplot2)
dotplot(BOBP) 
dotplot(BOBP,color="pvalue") 
dotplot(BOBP,split=".sign")+facet_grid(~.sign)
dotplot(BOBP,split=".sign")+facet_wrap(~.sign,scales = "free")
library(enrichplot)

gseaplot2(BOBP,1,color="green",pvalue_table = T) 
p1<-gseaplot2(BOBP,1,color="green",pvalue_table = T)
p2<-gseaplot2(BOBP,2,color="green",pvalue_table = T)
p3<-gseaplot2(BOBP,3,color="green",pvalue_table = T)
p4<-gseaplot2(BOBP,4,color="green",pvalue_table = T)
p5<-gseaplot2(BOBP,5,color="green",pvalue_table = T)
p6<-gseaplot2(BOBP,6,color="green",pvalue_table = T)
p7<-gseaplot2(BOBP,7,color="green",pvalue_table = T)
p8<-gseaplot2(BOBP,8,color="green",pvalue_table = T)
p9<-gseaplot2(BOBP,9,color="green",pvalue_table = T)
p10<-gseaplot2(BOBP,10,color="green",pvalue_table = T)
(p1|p2)/(p3|p4)/(p5|p6)/(p7|p8)/(p9|p10)
write.csv(BOBP@result,"GOBP_pno1.csv")
library(ggplot2)
library(reshape2)
library(ggpubr)
library(dplyr)
source('./CIBERSORT.R')
a$GENE <- rownames(a)
a<-a[,c(which(colnames(a)=="GENE"),which(colnames(a)!="GENE"))]
rownames(a) <- NULL
write.table (a, file ="LUAD_PNO1_t.txt", sep ="\t", row.names =FALSE, col.names =TRUE, quote =FALSE)
LM22.file <- "./LM22.txt"
TCGA_exp.file <- "./LUAD_PNO1_t.txt"
TCGA_PTX3.results <- CIBERSORT(LM22.file ,TCGA_exp.file, perm = 500, QN = F)  

write.csv(TCGA_PTX3.results,"LAUD.results.csv")

TME_data <- as.data.frame(TCGA_PTX3.results[,1:22])

TME_data$group <- group_list
TME_data$sample <- row.names(TME_data)

# 2.2
TME_New = melt(TME_data)

## Using group, sample as id variables

colnames(TME_New)=c("Group","Sample","Celltype","Composition")  #
head(TME_New)

# 3.3
plot_order = TME_New[TME_New$Group=="Low",] %>% 
  group_by(Celltype) %>% 
  summarise(m = median(Composition)) %>% 
  arrange(desc(m)) %>% 
  pull(Celltype)

## `summarise()` ungrouping output (override with `.groups` argument)

TME_New$Celltype = factor(TME_New$Celltype,levels = plot_order)


# 3.3 
if(T){
  mytheme <- theme(plot.title = element_text(size = 12,color="black",hjust = 0.5),
                   axis.title = element_text(size = 12,color ="black"), 
                   axis.text = element_text(size= 12,color = "black"),
                   panel.grid.minor.y = element_blank(),
                   panel.grid.minor.x = element_blank(),
                   axis.text.x = element_text(angle = 45, hjust = 1 ),
                   panel.grid=element_blank(),
                   legend.position = "top",
                   legend.text = element_text(size= 12),
                   legend.title= element_text(size= 12)
  ) }

box_TME <- ggplot(TME_New, aes(x = Celltype, y = Composition))+ 
  labs(y="Cell composition",x= NULL,title = "TME Cell composition")+  
  geom_boxplot(aes(fill = Group),position=position_dodge(0.5),width=0.5,outlier.alpha = 0)+ 
  scale_fill_manual(values = c("#1CB4B8", "#EB7369"))+
  theme_classic() + mytheme + 
  stat_compare_means(aes(group =  Group),
                     label = "p.signif",
                     method = "wilcox.test",
                     hide.ns = F)

box_TME

# 4.1  

TCGA_TME_four = as.data.frame(TCGA_PTX3.results[,1:20])
head(TCGA_TME_four,3)
# 4.2 
immCell_four_type <- read.table("Cibersort_four_types.txt", header = T, row.names = NULL, sep = "\t")
colnames(TCGA_TME_four) == immCell_four_type$Immune.cells #T
head(immCell_four_type)
# 4.3 
TCGA_TME_four$group = group_list
TCGA_TME_four$sample <- row.names(TCGA_TME_four)
TME_four_new = melt(TCGA_TME_four)

## Using group, sample as id variables

colnames(TME_four_new) = c("Group","Sample","Immune.cells","Composition")

TCGA_TME_four_new2 = left_join(TME_four_new, immCell_four_type, by = "Immune.cells") %>% 
  group_by(Sample,Group,Types) %>%
  summarize(Sum = sum(Composition))

## `summarise()` regrouping output by 'Sample', 'Group' (override with `.groups` argument)

box_four_immtypes <- ggplot(TCGA_TME_four_new2, aes(x = Group, y = Sum))+ 
  labs(y="Cell composition",x= NULL,title = "TCGA")+  
  geom_boxplot(aes(fill = Group),position=position_dodge(0.5),width=0.5,size=0.4,
               outlier.alpha = 1, outlier.size = 0.5)+ 
  theme_bw() + mytheme + 
  scale_fill_manual(values = c("#1CB4B8","#EB7369"))+ 
  scale_y_continuous(labels = scales::percent)+
  facet_wrap(~ Types,scales = "free",ncol = 4) + 
  stat_compare_means(aes(group =  Group),
                     label = "p.format",
                     method = "wilcox.test",
                     size = 3.5,
                     hide.ns = T)
box_four_immtypes

clinic <- read.csv("clinic.csv",header = T)
View(clinic)
a<-read.csv("LUAD.csv",header = T)
View(a)
rownames(a) <- a[,1]
a<-a[,-1]
a<-t(a)
a<-data.frame(a)
a$Patient.ID <- rownames(a)
a<-a[,c(which(colnames(a)=="Patient.ID"),which(colnames(a)!="Patient.ID"))]
rownames(a) <- NULL
a$Patient.ID
a$Patient.ID <- substr(a$Patient.ID,1,12)
b <- data.frame(clinic$Patient.ID)
colnames(b)<- "Patient.ID"
total <- merge(a,b,by="Patient.ID",all=F)
View(total)
total <- total[!duplicated(total$Patient.ID),]
rownames(total) <-total[,1]
total <- data.frame(t(total))
View(total)
total <- total[-1,]
b <- data.frame(colnames(total))
colnames(b) <- "Patient.ID"
clinic <- merge(clinic,b,by="Patient.ID",all=F)
View(clinic)
clinic <- clinic[!duplicated(clinic$Patient.ID),]
rownames(clinic) <- clinic[,1]
clinic <- clinic[,-1]
clinic <- data.frame(clinic)
write.csv(clinic,"clinic_t.csv")
write.csv(total,"LUAD_t.csv")

a <- read.csv("LUAD_TMB.csv",header = T)
rownames(a) <- a[,1]
a <- a[,-1]
group_list<-ifelse(as.numeric(str_sub(colnames(a),14,14))==1,"1","2")
group_list<-factor(group_list,levels = c(1,2),labels = c("Low","High"))
table(group_list)

#limma
library(limma)
design<-model.matrix(~0+group_list)
colnames(design)<-levels(group_list)
rownames(design)<-colnames(a)
dge<-DGEList(counts=a)
dge<-calcNormFactors(dge)
logCPM<-cpm(dge,log = TRUE,prior.count = 3)
v<-voom(dge,design,normalize="quantile")
fit<-lmFit(v,design)
constrasts<-paste(rev(levels(group_list)),collapse = "-")
cont.matrix<-makeContrasts(contrasts = constrasts,levels=design)
fit3<-contrasts.fit(fit,cont.matrix)
fit3<-eBayes(fit3)
DEG3<-topTable(fit3,coef = constrasts,n=Inf)
DEG3<-na.omit(DEG3)
logFC_cutoff3<-with(DEG3,mean(abs(logFC))+2*sd(abs(logFC)))
DEG3$change<-as.factor(
  ifelse(DEG3$P.Value<0.05&abs(DEG3$logFC)>logFC_cutoff3,
         ifelse(DEG3$logFC>logFC_cutoff3,"UP","DOWN"),"NOT")
)
head(DEG3)
limma_voom_DEG<-DEG3
table(limma_voom_DEG$change)


cg<-rownames(limma_voom_DEG)[limma_voom_DEG$change !="NOT"]

library(pheatmap)
library(RColorBrewer)
color<-colorRampPalette(c("blue","white","red"))(100)

mat<-a[cg,]
n<-t(scale(t(mat)))
n[n>1]=1
n[n<-1]=-1
ac<-data.frame(group=group_list)
rownames(ac)<-colnames(mat)
ht1<-pheatmap(n,show_rownames = F,show_colnames = F,
              cluster_rows = T,cluster_cols =F,
              annotation_col = ac,color = color)


write.csv(DEG3,"TMB.csv")
ht1

eset_stad <- read.csv("LUAD_t.csv",header = T)
rownames(eset_stad) <- eset_stad[,1]
eset_stad <- eset_stad[,-1]
View(eset_stad)
pdata_stad <- read.csv("clinic_t.csv",header = T)
rownames(pdata_stad) <- pdata_stad[,1]
pdata_stad <- pdata_stad[,-1]
View(pdata_stad)
pdata_stad <- data.frame(rownames(pdata_stad),pdata_stad$Tumor.Type)
colnames(pdata_stad) <- c("ID","subtype")

#remove observation with missing value
library(TMEscore)

tmescore<-tmescore(eset = eset_stad, #expression data
                   pdata = pdata_stad, #phenotype data
                   method = "PCA", #default
                   classify = F) #if true, survival data must be provided in pdata
head(tmescore)
write.csv(tmescore,"tmescore.csv")
tmescore<-tmescore[!is.na(tmescore$subtype),]

p<-ggplot(tmescore,aes(x= subtype,y=TMEscore,fill=subtype))+
  geom_boxplot(notch = F,outlier.shape = 1,outlier.size = 0.5)+
  scale_fill_manual(values= c('red', 'orange', 'yellow', 'green',"blue","cyan","purple","grey"))

comparision<-combn(unique(as.character(tmescore$subtype)), 2, simplify=F)
p
p+theme_light()+stat_compare_means(comparisons = comparision,size=3.5)+stat_compare_means(size=3.5)
View(pdata_stad)

a <- read.csv("LUAD.csv",header = T)
rownames(a) <- a[,1]
a <- a[,-1]
a <- data.frame(t(a))
a$group <- ifelse(a$PNO1<=median(a$PNO1),1,2)
rownames(a) <- paste(rownames(a),"-",a$group)
rownames(a)
a<-a[order(a$group),]
a<-a[,-grep("group",colnames(a))]
library("ggplotify")
library("patchwork")
library("cowplot")
library("DESeq2")
library("edgeR")
library("limma")
a <- t(a)
a<-data.frame(a)
View(a)
group_list<-ifelse(as.numeric(str_sub(colnames(a),32,32))==1,"1","2")
group_list<-factor(group_list,levels = c(1,2),labels = c("Low","High"))
table(group_list)


#limma
library(limma)
design<-model.matrix(~0+group_list)
colnames(design)<-levels(group_list)
rownames(design)<-colnames(a)
dge<-DGEList(counts=a)
dge<-calcNormFactors(dge)
logCPM<-cpm(dge,log = TRUE,prior.count = 3)
v<-voom(dge,design,normalize="quantile")
fit<-lmFit(v,design)
constrasts<-paste(rev(levels(group_list)),collapse = "-")
cont.matrix<-makeContrasts(contrasts = constrasts,levels=design)
fit3<-contrasts.fit(fit,cont.matrix)
fit3<-eBayes(fit3)
DEG3<-topTable(fit3,coef = constrasts,n=Inf)
DEG3<-na.omit(DEG3)
logFC_cutoff3<-with(DEG3,mean(abs(logFC))+2*sd(abs(logFC)))
DEG3$change<-as.factor(
  ifelse(DEG3$P.Value<0.05&abs(DEG3$logFC)>logFC_cutoff3,
         ifelse(DEG3$logFC>logFC_cutoff3,"UP","DOWN"),"NOT")
)
head(DEG3)
limma_voom_DEG<-DEG3
table(limma_voom_DEG$change)


cg<-rownames(limma_voom_DEG)[limma_voom_DEG$change !="NOT"]

library(pheatmap)
library(RColorBrewer)
color<-colorRampPalette(c("blue","white","red"))(100)

#DESeq2 
mat<-a[cg,]
n<-t(scale(t(mat)))
n[n>1]=1
n[n<-1]=-1
ac<-data.frame(group=group_list)
rownames(ac)<-colnames(mat)
ht1<-pheatmap(n,show_rownames = F,show_colnames = F,
              cluster_rows = T,cluster_cols =F,
              annotation_col = ac,color = color)


ht1
library(EnhancedVolcano)
library(airway)

v3<-EnhancedVolcano(limma_voom_DEG,
                    lab = rownames(limma_voom_DEG),
                    x="logFC",
                    y="P.Value",
                    xlim = c(-8,8),
                    title="limma_voom_DEG",
                    pCutoff = 10e-25,
                    FCcutoff = 1,
                    col=c("black","blue","green","red1"),
                    colAlpha = 1,
                    legendPosition = "right",
                    legendLabSize = 10,)
v3
d<-limma_voom_DEG 
library(clusterProfiler)
library(org.Hs.eg.db)
library(stringr)
gene<-str_trim(rownames(d),"both") #????gene

gene=bitr(gene,fromType="SYMBOL",toType="ENTREZID",OrgDb="org.Hs.eg.db") 
gene <- dplyr::distinct(gene,SYMBOL,.keep_all=TRUE)
gene_df <- data.frame(logFC=d$logFC, 
                      SYMBOL = rownames(d))
gene_df <- merge(gene_df,gene,by="SYMBOL")
geneList<-gene_df$logFC 
names(geneList)=gene_df $ENTREZID 
geneList=sort(geneList,decreasing = T) 
kegmt<-read.gmt("c2.cp.kegg.v7.4.entrez.gmt") 
KEGG<-GSEA(geneList,TERM2GENE = kegmt) 
library(ggplot2)
dotplot(KEGG) 
dotplot(KEGG,color="pvalue") 
dotplot(KEGG,split=".sign")+facet_grid(~.sign) 
dotplot(KEGG,split=".sign")+facet_wrap(~.sign,scales = "free")
library(enrichplot)

gseaplot2(KEGG,1,color="green",pvalue_table = T) 
p1<-gseaplot2(KEGG,1,color="green",pvalue_table = T)
p2<-gseaplot2(KEGG,2,color="green",pvalue_table = T)
p3<-gseaplot2(KEGG,3,color="green",pvalue_table = T)
p4<-gseaplot2(KEGG,4,color="green",pvalue_table = T)
p5<-gseaplot2(KEGG,5,color="green",pvalue_table = T)
p6<-gseaplot2(KEGG,6,color="green",pvalue_table = T)
p7<-gseaplot2(KEGG,7,color="green",pvalue_table = T)
p8<-gseaplot2(KEGG,8,color="green",pvalue_table = T)
p9<-gseaplot2(KEGG,9,color="green",pvalue_table = T)
p10<-gseaplot2(KEGG,10,color="green",pvalue_table = T)
(p1|p2)/(p3|p4)/(p5|p6)/(p7|p8)/(p9|p10)


kegmt<-read.gmt("c5.go.bp.v7.4.entrez.gmt") 
BOBP<-GSEA(geneList,TERM2GENE = kegmt) 
library(ggplot2)
dotplot(BOBP) 
dotplot(BOBP,color="pvalue") 
dotplot(BOBP,split=".sign")+facet_grid(~.sign) 
dotplot(BOBP,split=".sign")+facet_wrap(~.sign,scales = "free")
library(enrichplot)
gseaplot2(BOBP,1,color="green",pvalue_table = T)
p1<-gseaplot2(BOBP,1,color="green",pvalue_table = T)
p2<-gseaplot2(BOBP,2,color="green",pvalue_table = T)
p3<-gseaplot2(BOBP,3,color="green",pvalue_table = T)
p4<-gseaplot2(BOBP,4,color="green",pvalue_table = T)
p5<-gseaplot2(BOBP,5,color="green",pvalue_table = T)
p6<-gseaplot2(BOBP,6,color="green",pvalue_table = T)
p7<-gseaplot2(BOBP,7,color="green",pvalue_table = T)
p8<-gseaplot2(BOBP,8,color="green",pvalue_table = T)
p9<-gseaplot2(BOBP,9,color="green",pvalue_table = T)
p10<-gseaplot2(BOBP,10,color="green",pvalue_table = T)
(p1|p2)/(p3|p4)/(p5|p6)/(p7|p8)/(p9|p10)
write.csv(BOBP@result,"GOBP_pno1.csv")
library(ggplot2)
library(reshape2)
library(ggpubr)
library(dplyr)
source('./CIBERSORT.R')
a$GENE <- rownames(a)
a<-a[,c(which(colnames(a)=="GENE"),which(colnames(a)!="GENE"))]
rownames(a) <- NULL
write.table (a, file ="LUAD_PNO1_t.txt", sep ="\t", row.names =FALSE, col.names =TRUE, quote =FALSE)
LM22.file <- "./LM22.txt"
TCGA_exp.file <- "./LUAD_PNO1_t.txt"
TCGA_PTX3.results <- CIBERSORT(LM22.file ,TCGA_exp.file, perm = 500, QN = F)  


write.csv(TCGA_PTX3.results,"LAUD.results.csv")

TME_data <- as.data.frame(TCGA_PTX3.results[,1:22])

TME_data$group <- group_list
TME_data$sample <- row.names(TME_data)

TME_New = melt(TME_data)

## Using group, sample as id variables

colnames(TME_New)=c("Group","Sample","Celltype","Composition")  #????????
head(TME_New)

# 3.3 
plot_order = TME_New[TME_New$Group=="Low",] %>% 
  group_by(Celltype) %>% 
  summarise(m = median(Composition)) %>% 
  arrange(desc(m)) %>% 
  pull(Celltype)

## `summarise()` ungrouping output (override with `.groups` argument)

TME_New$Celltype = factor(TME_New$Celltype,levels = plot_order)


# 3.3 
if(T){
  mytheme <- theme(plot.title = element_text(size = 12,color="black",hjust = 0.5),
                   axis.title = element_text(size = 12,color ="black"), 
                   axis.text = element_text(size= 12,color = "black"),
                   panel.grid.minor.y = element_blank(),
                   panel.grid.minor.x = element_blank(),
                   axis.text.x = element_text(angle = 45, hjust = 1 ),
                   panel.grid=element_blank(),
                   legend.position = "top",
                   legend.text = element_text(size= 12),
                   legend.title= element_text(size= 12)
  ) }

box_TME <- ggplot(TME_New, aes(x = Celltype, y = Composition))+ 
  labs(y="Cell composition",x= NULL,title = "TME Cell composition")+  
  geom_boxplot(aes(fill = Group),position=position_dodge(0.5),width=0.5,outlier.alpha = 0)+ 
  scale_fill_manual(values = c("#1CB4B8", "#EB7369"))+
  theme_classic() + mytheme + 
  stat_compare_means(aes(group =  Group),
                     label = "p.signif",
                     method = "wilcox.test",
                     hide.ns = F)

box_TME

# 4.1 

TCGA_TME_four = as.data.frame(TCGA_PTX3.results[,1:20])
head(TCGA_TME_four,3)
# 4.2
immCell_four_type <- read.table("Cibersort_four_types.txt", header = T, row.names = NULL, sep = "\t")
colnames(TCGA_TME_four) == immCell_four_type$Immune.cells #T
head(immCell_four_type)
# 4.3 
TCGA_TME_four$group = group_list
TCGA_TME_four$sample <- row.names(TCGA_TME_four)
TME_four_new = melt(TCGA_TME_four)

## Using group, sample as id variables

colnames(TME_four_new) = c("Group","Sample","Immune.cells","Composition")

TCGA_TME_four_new2 = left_join(TME_four_new, immCell_four_type, by = "Immune.cells") %>% 
  group_by(Sample,Group,Types) %>%
  summarize(Sum = sum(Composition))

## `summarise()` regrouping output by 'Sample', 'Group' (override with `.groups` argument)


box_four_immtypes <- ggplot(TCGA_TME_four_new2, aes(x = Group, y = Sum))+ 
  labs(y="Cell composition",x= NULL,title = "TCGA")+  
  geom_boxplot(aes(fill = Group),position=position_dodge(0.5),width=0.5,size=0.4,
               outlier.alpha = 1, outlier.size = 0.5)+ 
  theme_bw() + mytheme + 
  scale_fill_manual(values = c("#1CB4B8","#EB7369"))+ 
  scale_y_continuous(labels = scales::percent)+
  facet_wrap(~ Types,scales = "free",ncol = 4) + 
  stat_compare_means(aes(group =  Group),
                     label = "p.format",
                     method = "wilcox.test",
                     size = 3.5,
                     hide.ns = T)
box_four_immtypes

clinic <- read.csv("clinic.csv",header = T)
View(clinic)
a<-read.csv("LUAD.csv",header = T)
View(a)
rownames(a) <- a[,1]
a<-a[,-1]
a<-t(a)
a<-data.frame(a)
a$Patient.ID <- rownames(a)
a<-a[,c(which(colnames(a)=="Patient.ID"),which(colnames(a)!="Patient.ID"))]
rownames(a) <- NULL
a$Patient.ID
a$Patient.ID <- substr(a$Patient.ID,1,12)
b <- data.frame(clinic$Patient.ID)
colnames(b)<- "Patient.ID"
total <- merge(a,b,by="Patient.ID",all=F)
View(total)
total <- total[!duplicated(total$Patient.ID),]
rownames(total) <-total[,1]
total <- data.frame(t(total))
View(total)
total <- total[-1,]
b <- data.frame(colnames(total))
colnames(b) <- "Patient.ID"
clinic <- merge(clinic,b,by="Patient.ID",all=F)
View(clinic)
clinic <- clinic[!duplicated(clinic$Patient.ID),]
rownames(clinic) <- clinic[,1]
clinic <- clinic[,-1]
clinic <- data.frame(clinic)
write.csv(clinic,"clinic_t.csv")
write.csv(total,"LUAD_t.csv")

a <- read.csv("LUAD_TMEscore.csv",header = T)
rownames(a) <- a[,1]
a <- a[,-1]
group_list<-ifelse(as.numeric(str_sub(colnames(a),14,14))==1,"1","2")
group_list<-factor(group_list,levels = c(1,2),labels = c("Low","High"))
table(group_list)

#limma
library(limma)
design<-model.matrix(~0+group_list)
colnames(design)<-levels(group_list)
rownames(design)<-colnames(a)
dge<-DGEList(counts=a)
dge<-calcNormFactors(dge)
logCPM<-cpm(dge,log = TRUE,prior.count = 3)
v<-voom(dge,design,normalize="quantile")
fit<-lmFit(v,design)
constrasts<-paste(rev(levels(group_list)),collapse = "-")
cont.matrix<-makeContrasts(contrasts = constrasts,levels=design)
fit3<-contrasts.fit(fit,cont.matrix)
fit3<-eBayes(fit3)
DEG3<-topTable(fit3,coef = constrasts,n=Inf)
DEG3<-na.omit(DEG3)
logFC_cutoff3<-with(DEG3,mean(abs(logFC))+2*sd(abs(logFC)))
DEG3$change<-as.factor(
  ifelse(DEG3$P.Value<0.05&abs(DEG3$logFC)>logFC_cutoff3,
         ifelse(DEG3$logFC>logFC_cutoff3,"UP","DOWN"),"NOT")
)
head(DEG3)
limma_voom_DEG<-DEG3
table(limma_voom_DEG$change)


cg<-rownames(limma_voom_DEG)[limma_voom_DEG$change !="NOT"]

library(pheatmap)
library(RColorBrewer)
color<-colorRampPalette(c("blue","white","red"))(100)

#DESeq2 
mat<-a[cg,]
n<-t(scale(t(mat)))
n[n>1]=1
n[n<-1]=-1
ac<-data.frame(group=group_list)
rownames(ac)<-colnames(mat)
ht1<-pheatmap(n,show_rownames = F,show_colnames = F,
              cluster_rows = T,cluster_cols =F,
              annotation_col = ac,color = color)


write.csv(DEG3,"DEG_TMEscore.csv")
ht1

PNO1 <-read.csv("DEG_PNO1.csv",header = T)
head(PNO1)
DEG_TMEscore <- read.csv("DEG_TMEscore.csv",header = T)
DEG_TMB <- read.csv("TMB.csv",header = T)
inter <- intersect(PNO1$X,DEG_TMEscore$X)
inter2 <- intersect(PNO1$X,DEG_TMB$X)
head(inter)
head(inter2)
